# Supplementary material for: 0.1% RGN-259 (Thymosin ß4) Ophthalmic Solution Promotes Healing and Improves Comfort in Neurotrophic Keratopathy Patients in a Randomized, Placebo-Controlled, Double-Masked Phase III Clinical Trial
Source: Int J Mol Sci. 2022 Dec 29;24(1):554. doi: 10.3390/ijms24010554 (PMC9820614; doi:10.3390/ijms24010554)
Supplement: Supplementary file 1 [file ijms-24-00554-s001.zip]

Archive with 1 entries (1 files):
- ijms-2080588-supplementary.pdf
